# Supplementary material for: Tissue-Specific Accumulation and Dietary Risk of Arsenic and Other Potentially Toxic Elements in Retail Meats
Source: J Xenobiot. 2026 May 21;16(3):90. doi: 10.3390/jox16030090 (PMC13214749; doi:10.3390/jox16030090)
Supplement: Supplementary file 1 [file jox-16-00090-s001.zip]

Archive with 1 entries (1 files):
- jox-4262199-supplementary.pdf
